# Supplementary material for: Non-Invasive Phenotyping Reveals Genomic Regions Involved in Pre-Anthesis Drought Tolerance and Recovery in Spring Barley
Source: Front Plant Sci. 2019 Oct 25;10:1307. doi: 10.3389/fpls.2019.01307 (PMC6823269; doi:10.3389/fpls.2019.01307)
Supplement: Supplementary file 2 [file Table_1.xlsx]

## Sheet: Table S5
9k iSelect SNP name	Chr	genetic position cM	genetic map	SNP physical position (BARLEX, Colmsee et al. 2015)	DS_TN27	DS_TN45	DS_TN58	DS_TA	DS_DBA	fAW_TA	DS_k	DS_DB12	DS_DB13	DS_DB14	DS_DB15	DS_DB16	DS_DB17	DS_DB18	DS_DB19	DS_DB20	DS_DB21	DS_DB22	DS_DB23	DS_DB24	DS_DB25	DS_DB26	DS_DB27	DS_DB28	DS_DB29	DS_DB30	DS_DB31	DS_DB32	DS_DB33	DS_DB34	DS_DB35	DS_DB36	DS_DB37	DS_DB38	DS_DB39	DS_DB40	DS_DB41	DS_DB42	DS_DB43	DS_DB44	DS_DB45	DS_DB46	DS_DB47	DS_DB48	DS_DB49
SCRI_RS_165588	1	118.98	POPSEQ	539695184	2.26523	2.29523	2.62765	2.22855	3.81714	0.154017	1.44558	1.10445	1.8035	1.77429	2.00583	2.26609	2.71384	2.05713	3.21291	3.00723	2.63305	2.75588	2.75692	3.11558	3.73506	3.29731	3.38917	3.13002	3.28379	3.56122	3.63447	3.72125	4.35926	4.64834	3.29169	3.89844	2.98148	2.25885	1.2468	1.14822	1.02006	1.28502	1.27398	2.02984	2.35496	1.53556	1.57041	1.73631	1.75508
SCRI_RS_233272	2	18.9093	POPSEQ	27378120	1.72072	2.16057	1.41721	0.00285837	2.13299	0.00822631	3.73686	0.0437702	0.0672106	0.00455821	0.0892175	0.0401071	0.0186843	0.0440844	0.110293	0.180036	0.293522	0.541187	0.396769	0.383611	0.386151	0.399724	0.456026	0.584002	0.660771	0.680032	0.882697	1.12343	1.38847	1.37121	1.8781	2.08176	2.38705	2.93278	2.39571	1.77945	1.56453	1.62923	1.32686	1.20779	1.7515	3.58061	4.49959	4.74528	5.42698
SCRI_RS_153798	2	18.9093	MxB	NA	1.72072	2.16057	1.41721	0.00285837	2.13299	0.00822631	3.73686	0.0437702	0.0672106	0.00455821	0.0892175	0.0401071	0.0186843	0.0440844	0.110293	0.180036	0.293522	0.541187	0.396769	0.383611	0.386151	0.399724	0.456026	0.584002	0.660771	0.680032	0.882697	1.12343	1.38847	1.37121	1.8781	2.08176	2.38705	2.93278	2.39571	1.77945	1.56453	1.62923	1.32686	1.20779	1.7515	3.58061	4.49959	4.74528	5.42698
BK_16	2	19.9008	POPSEQ	29124351	1.16417	0.108661	0.0166996	0.534777	1.35451	0.111825	1.79746	0.0818146	0.0817302	0.0208024	0.0643909	0.337662	0.302817	0.502462	0.410929	0.672575	0.485488	0.547525	0.371742	0.697414	0.438231	0.529111	0.664442	0.706271	0.785951	0.817737	0.959793	1.16822	1.36285	1.35573	1.439	1.47367	1.41677	1.39318	1.09499	0.708003	0.553047	0.785556	0.531546	0.657575	1.11284	3.70115	3.89981	4.15918	4.57031
BOPA2_12_30872	2	19.9008	POPSEQ	29124597	1.16417	0.108661	0.0166996	0.534777	1.35451	0.111825	1.79746	0.0818146	0.0817302	0.0208024	0.0643909	0.337662	0.302817	0.502462	0.410929	0.672575	0.485488	0.547525	0.371742	0.697414	0.438231	0.529111	0.664442	0.706271	0.785951	0.817737	0.959793	1.16822	1.36285	1.35573	1.439	1.47367	1.41677	1.39318	1.09499	0.708003	0.553047	0.785556	0.531546	0.657575	1.11284	3.70115	3.89981	4.15918	4.57031
BK_12	2	19.9008	POPSEQ	29125743	1.16417	0.108661	0.0166996	0.534777	1.35451	0.111825	1.79746	0.0818146	0.0817302	0.0208024	0.0643909	0.337662	0.302817	0.502462	0.410929	0.672575	0.485488	0.547525	0.371742	0.697414	0.438231	0.529111	0.664442	0.706271	0.785951	0.817737	0.959793	1.16822	1.36285	1.35573	1.439	1.47367	1.41677	1.39318	1.09499	0.708003	0.553047	0.785556	0.531546	0.657575	1.11284	3.70115	3.89981	4.15918	4.57031
BK_14	2	19.9008	POPSEQ	29127021	1.16417	0.108661	0.0166996	0.534777	1.35451	0.111825	1.79746	0.0818146	0.0817302	0.0208024	0.0643909	0.337662	0.302817	0.502462	0.410929	0.672575	0.485488	0.547525	0.371742	0.697414	0.438231	0.529111	0.664442	0.706271	0.785951	0.817737	0.959793	1.16822	1.36285	1.35573	1.439	1.47367	1.41677	1.39318	1.09499	0.708003	0.553047	0.785556	0.531546	0.657575	1.11284	3.70115	3.89981	4.15918	4.57031
BOPA2_12_30871	2	19.9008	POPSEQ	29127021	1.16417	0.108661	0.0166996	0.534777	1.35451	0.111825	1.79746	0.0818146	0.0817302	0.0208024	0.0643909	0.337662	0.302817	0.502462	0.410929	0.672575	0.485488	0.547525	0.371742	0.697414	0.438231	0.529111	0.664442	0.706271	0.785951	0.817737	0.959793	1.16822	1.36285	1.35573	1.439	1.47367	1.41677	1.39318	1.09499	0.708003	0.553047	0.785556	0.531546	0.657575	1.11284	3.70115	3.89981	4.15918	4.57031
BK_15	2	19.9008	POPSEQ	29127414	1.16417	0.108661	0.0166996	0.534777	1.35451	0.111825	1.79746	0.0818146	0.0817302	0.0208024	0.0643909	0.337662	0.302817	0.502462	0.410929	0.672575	0.485488	0.547525	0.371742	0.697414	0.438231	0.529111	0.664442	0.706271	0.785951	0.817737	0.959793	1.16822	1.36285	1.35573	1.439	1.47367	1.41677	1.39318	1.09499	0.708003	0.553047	0.785556	0.531546	0.657575	1.11284	3.70115	3.89981	4.15918	4.57031
SCRI_RS_143250	2	24.5042	POPSEQ	30899370	3.28694	2.57297	1.28697	1.42609	1.50491	1.20916	2.77634	2.49594	2.21154	1.21054	1.37043	1.69905	1.44913	1.77401	1.51798	2.48043	2.37445	2.34435	2.40488	2.23574	2.27321	2.25644	2.52684	2.71168	2.70463	2.41325	2.78615	2.71118	2.65032	2.43296	1.20003	1.36988	1.14984	0.643589	0.312828	0.259994	0.223647	0.138624	0.291957	0.298121	0.580094	2.04121	2.79094	3.31399	3.60871
SCRI_RS_12516	2	25.2833	POPSEQ	NA	1.15473	0.968646	0.201807	0.441436	1.94243	0.736357	2.19685	2.5212	2.40657	1.30982	1.26096	1.57218	1.09164	1.1934	1.01646	1.81004	1.83626	1.30016	1.45864	1.26623	1.61809	1.55586	1.92685	2.13866	1.77158	1.41307	1.65981	1.66687	1.67258	1.78453	1.33933	1.53623	1.50471	1.13061	0.767363	0.821879	0.770212	0.543931	0.905232	0.827113	0.966882	2.146	3.08293	3.40003	3.37928
SCRI_RS_140819	2	27.6912	MxB	36326757	0.321361	0.0379324	0.565784	0.0463451	2.82493	0.3795	3.17235	0.963108	0.299376	0.297793	0.361731	0.385448	0.452012	0.473343	0.413983	0.618766	0.382956	0.494191	0.580138	0.467371	0.744345	0.851567	0.922474	1.11358	1.03503	1.08547	1.23436	1.28557	1.14779	1.19943	2.14576	1.62244	1.72892	2.00729	1.71141	1.61887	1.47002	1.70272	1.70726	1.29038	0.761578	4.91233	5.36632	5.4286	4.85481
SCRI_RS_135619	2	40.8	MxB	53459453	0.319736	0.21426	0.304311	0.991824	1.72525	0.564049	1.26019	0.0215523	0.197437	0.0329591	0.0357924	0.0310857	0.102738	0.0348145	0.110078	0.080476	0.011363	0.0557848	0.0314491	0.0954797	0.209527	0.0951851	0.21073	0.226806	0.226111	0.235093	0.306349	0.479971	0.54199	0.671347	0.507996	1.14673	1.66382	2.23133	3.16168	4.48877	3.28928	4.00163	3.57544	3.15033	2.3811	1.6116	2.09888	1.72712	1.51772
SCRI_RS_239231	2	50.3541	POPSEQ	76954509	0.0663915	0.283942	0.0327473	0.379122	2.79869	2.16544	0.851105	0.25967	0.320146	0.0576072	0.343212	0.185708	0.00152946	0.0299887	0.169431	0.263955	0.00418484	0.231764	0.250559	0.170484	0.552914	0.386981	0.610741	0.66211	0.828613	0.872201	0.97084	1.09059	1.41398	1.49774	0.98641	1.89693	1.65875	2.42676	1.83727	2.75942	3.01188	3.47889	3.97063	4.65511	2.16311	3.07529	2.61563	2.10333	2.06913
SCRI_RS_156323	2	74.0793	POPSEQ	645123423	2.12188	3.26838	4.06999	2.61403	0.0343533	0.180643	1.84095	0.430974	0.313785	0.426422	0.314629	0.32561	0.10687	0.237877	0.529873	0.623526	0.848636	0.958458	1.2577	1.32445	1.18541	1.02195	0.90682	0.940526	1.14806	1.34817	1.30834	1.16839	0.907418	0.694463	0.57517	0.296863	0.0633839	0.175943	0.838968	1.09803	1.57627	0.900555	0.59868	0.718441	0.0173261	0.0149363	0.23097	0.466944	0.583816
SCRI_RS_188579	2	135.765	POPSEQ	742795640	0.889801	1.92195	2.63411	4.79019	0.25392	1.06151	0.440528	0.77655	0.977923	1.0721	1.16776	1.45003	1.53635	1.90711	1.95793	1.7924	2.04446	2.10508	2.18458	1.39336	2.17502	2.12619	2.0277	1.77786	2.22415	2.2057	2.18024	2.0437	1.89344	2.06901	1.73629	1.19885	0.786185	0.0641752	0.46504	1.44525	1.72029	1.1733	1.04288	0.822024	0.119992	0.00723526	0.037444	0.0548586	0.0750146
SCRI_RS_11338	3	45.8215	POPSEQ	68843159	0.0714098	0.355474	0.78151	1.61142	1.85904	4.2375	0.405458	0.00168571	0.202082	0.223927	0.0240722	0.261961	0.310499	0.580484	0.227698	0.219268	0.39333	0.157857	0.163369	0.308003	0.0646274	0.0521045	0.0710594	0.1198	0.0876659	0.117528	0.228232	0.380609	0.477661	0.657432	0.267011	0.889315	1.15925	1.24469	1.59833	2.424	3.50824	3.91983	4.44664	3.53808	2.74099	1.1087	0.868356	0.590012	0.520659
SCRI_RS_235603	3	45.9278	POPSEQ	66838086	0.0426045	0.234113	0.620449	1.32642	2.14758	4.66042	0.517238	0.143863	0.0318819	0.0825987	0.163436	0.036994	0.108013	0.282223	0.0518911	0.0650298	0.2399	0.000664461	0.0287703	0.149256	0.223922	0.199307	0.216141	0.280073	0.246214	0.282887	0.389902	0.584461	0.681286	0.82623	0.298727	0.967228	1.19885	1.34611	1.61611	2.64936	3.65016	4.25264	4.99529	3.99089	3.08269	1.34337	0.987629	0.689024	0.632035
SCRI_RS_200297	3	46.034	POPSEQ	66850259	0.0426045	0.234113	0.620449	1.32642	2.14758	4.66042	0.517238	0.143863	0.0318819	0.0825987	0.163436	0.036994	0.108013	0.282223	0.0518911	0.0650298	0.2399	0.000664461	0.0287703	0.149256	0.223922	0.199307	0.216141	0.280073	0.246214	0.282887	0.389902	0.584461	0.681286	0.82623	0.298727	0.967228	1.19885	1.34611	1.61611	2.64936	3.65016	4.25264	4.99529	3.99089	3.08269	1.34337	0.987629	0.689024	0.632035
SCRI_RS_174067	3	87.9603	POPSEQ	605220939	1.14693	0.623296	0.240659	0.151725	4.13474	0.819311	0.749016	3.05455	4.28249	2.06706	1.69399	1.4064	2.08123	1.65967	1.93162	1.63055	2.18668	2.20089	2.06135	1.11413	1.81559	1.96212	2.57848	2.53062	2.44137	1.79165	2.10529	2.62393	2.44605	2.86221	1.98502	2.4046	2.18673	2.32706	2.6986	2.74999	2.27843	3.03027	4.11771	3.23018	2.99003	2.31487	2.38507	2.09188	1.94484
SCRI_RS_142438	3	98.6544	POPSEQ	620661980	0.927392	1.15202	1.12103	0.898164	1.55872	0.718545	4.05914	0.113233	0.020433	0.483136	0.400975	0.62757	0.42362	0.685899	0.863239	0.880025	0.99569	0.969965	1.22102	0.660163	0.979598	1.01717	1.02657	1.18313	1.19422	1.34579	1.41231	1.40744	1.26063	1.43966	2.12458	1.90131	1.42685	1.70965	0.668944	0.392448	0.0774295	0.193585	0.0505888	0.257121	0.16201	2.08143	2.4971	3.15898	3.25268
BOPA1_ABC13753-1-2-167*	3	105.949	POPSEQ	628031126	0.405707	0.563268	1.00923	0.468452	0.242552	0.119188	0.246287	0.665391	0.681433	0.261303	0.446261	0.611385	1.01309	1.13105	0.58513	0.362524	0.521176	0.565242	0.375724	0.293852	0.475208	0.602053	0.747014	0.783068	0.764457	0.559459	0.522857	0.450563	0.302078	0.303456	0.226076	0.109636	0.00845261	0.0228289	0.238957	0.317479	0.419559	0.181561	0.0151939	0.0150056	0.470689	0.356996	0.199433	0.402572	0.396239
SCRI_RS_116338*	4	43.6261	POPSEQ	31944103	0.66867	0.155795	0.147664	2.0214	0.125399	0.0906506	0.0547712	0.439247	0.553453	0.940643	1.08972	0.941101	0.852587	0.895895	0.948936	0.946087	1.1908	1.16532	0.91575	0.672634	1.03966	0.788654	1.05321	1.3058	0.999917	0.884742	0.879185	0.86629	0.822946	0.778453	0.535831	0.222226	0.0374899	0.634356	1.31686	1.2802	1.79614	1.1917	1.12215	0.557307	0.515511	0.498474	0.246859	0.00964227	0.042159
BOPA1_2574-410*	4	91	MxB	607800862	0.494086	0.953053	1.01041	1.26115	2.42995	0.848973	1.66824	0.793353	0.35512	1.41046	1.41	1.67854	1.37105	1.83595	2.07144	2.46288	2.08771	1.76579	2.43707	1.41943	2.08416	2.1752	2.40614	2.49467	2.7683	2.755	2.70882	2.5367	2.46973	2.53999	3.70013	3.31722	2.69397	2.49783	0.739528	0.52565	0.484505	0.75841	0.545693	1.55684	1.01849	1.56051	1.68635	1.72281	1.80874
SCRI_RS_171812	5	42.8472	POPSEQ	72933848	1.39584	3.04271	3.69829	0.806169	0.125488	1.19378	0.991937	0.0504032	0.425986	0.00420037	0.0133527	0.0063179	0.0846023	0.00877805	0.182068	0.249829	0.0992834	0.250136	0.246392	0.231216	0.457936	0.301255	0.285193	0.263953	0.312267	0.404687	0.474243	0.471268	0.483955	0.577482	0.533654	0.418147	0.388415	0.103565	0.0491847	0.212565	0.269551	0.322088	0.540371	0.623666	0.156846	0.119252	0.0143483	0.0943587	0.118681
BOPA2_12_31155	5	42.8472	POPSEQ	72936487	1.39584	3.04271	3.69829	0.806169	0.125488	1.19378	0.991937	0.0504032	0.425986	0.00420037	0.0133527	0.0063179	0.0846023	0.00877805	0.182068	0.249829	0.0992834	0.250136	0.246392	0.231216	0.457936	0.301255	0.285193	0.263953	0.312267	0.404687	0.474243	0.471268	0.483955	0.577482	0.533654	0.418147	0.388415	0.103565	0.0491847	0.212565	0.269551	0.322088	0.540371	0.623666	0.156846	0.119252	0.0143483	0.0943587	0.118681
BOPA2_12_30709	5	43.6806	POPSEQ	NA	3.44297	4.40119	3.72641	1.8361	0.359807	0.43983	0.729546	0.990216	1.10683	1.16464	0.909658	1.09783	0.837229	1.35179	1.51749	1.51774	1.51086	1.48696	1.71036	1.3224	1.45557	1.51634	1.4202	1.40764	1.33915	1.34939	1.29604	1.30172	1.34775	1.28303	0.986386	0.802566	0.597606	0.20757	0.0112146	0.0924679	0.176563	0.32365	0.159888	0.249545	0.310112	0.0224718	0.0639691	0.220436	0.286348
BOPA1_7559-350	5	43.8194	POPSEQ	231082339	3.44297	4.40119	3.72641	1.8361	0.359807	0.43983	0.729546	0.990216	1.10683	1.16464	0.909658	1.09783	0.837229	1.35179	1.51749	1.51774	1.51086	1.48696	1.71036	1.3224	1.45557	1.51634	1.4202	1.40764	1.33915	1.34939	1.29604	1.30172	1.34775	1.28303	0.986386	0.802566	0.597606	0.20757	0.0112146	0.0924679	0.176563	0.32365	0.159888	0.249545	0.310112	0.0224718	0.0639691	0.220436	0.286348
SCRI_RS_141949	5	44.0278	POPSEQ	92319330	1.16569	2.87483	4.2485	0.496512	0.110753	0.768182	0.666038	0.0646071	0.536642	0.123549	0.0940926	0.117842	0.19194	0.170853	0.0152599	0.0505837	0.0659479	0.0119914	0.0171625	0.0226452	0.21171	0.108492	0.139164	0.113976	0.158473	0.22546	0.31586	0.313099	0.33339	0.404368	0.325186	0.332186	0.320795	0.140239	0.0757788	0.0874728	0.132918	0.135704	0.464184	0.493322	0.00890761	0.0914175	0.00931285	0.0364578	0.0504524
SCRI_RS_137866	5	43.9583	POPSEQ	94138749	1.39584	3.04271	3.69829	0.806169	0.125488	1.19378	0.991937	0.0504032	0.425986	0.00420037	0.0133527	0.0063179	0.0846023	0.00877805	0.182068	0.249829	0.0992834	0.250136	0.246392	0.231216	0.457936	0.301255	0.285193	0.263953	0.312267	0.404687	0.474243	0.471268	0.483955	0.577482	0.533654	0.418147	0.388415	0.103565	0.0491847	0.212565	0.269551	0.322088	0.540371	0.623666	0.156846	0.119252	0.0143483	0.0943587	0.118681
BOPA2_12_30337	5	43.9583	POPSEQ	131280684	3.44297	4.40119	3.72641	1.8361	0.359807	0.43983	0.729546	0.990216	1.10683	1.16464	0.909658	1.09783	0.837229	1.35179	1.51749	1.51774	1.51086	1.48696	1.71036	1.3224	1.45557	1.51634	1.4202	1.40764	1.33915	1.34939	1.29604	1.30172	1.34775	1.28303	0.986386	0.802566	0.597606	0.20757	0.0112146	0.0924679	0.176563	0.32365	0.159888	0.249545	0.310112	0.0224718	0.0639691	0.220436	0.286348
BOPA1_1745-823	5	43.9583	POPSEQ	167339408	3.44297	4.40119	3.72641	1.8361	0.359807	0.43983	0.729546	0.990216	1.10683	1.16464	0.909658	1.09783	0.837229	1.35179	1.51749	1.51774	1.51086	1.48696	1.71036	1.3224	1.45557	1.51634	1.4202	1.40764	1.33915	1.34939	1.29604	1.30172	1.34775	1.28303	0.986386	0.802566	0.597606	0.20757	0.0112146	0.0924679	0.176563	0.32365	0.159888	0.249545	0.310112	0.0224718	0.0639691	0.220436	0.286348
BOPA1_1861-2382	5	43.9583	POPSEQ	214882696	3.44297	4.40119	3.72641	1.8361	0.359807	0.43983	0.729546	0.990216	1.10683	1.16464	0.909658	1.09783	0.837229	1.35179	1.51749	1.51774	1.51086	1.48696	1.71036	1.3224	1.45557	1.51634	1.4202	1.40764	1.33915	1.34939	1.29604	1.30172	1.34775	1.28303	0.986386	0.802566	0.597606	0.20757	0.0112146	0.0924679	0.176563	0.32365	0.159888	0.249545	0.310112	0.0224718	0.0639691	0.220436	0.286348
BOPA1_2168-111	5	43.9583	POPSEQ	NA	3.44297	4.40119	3.72641	1.8361	0.359807	0.43983	0.729546	0.990216	1.10683	1.16464	0.909658	1.09783	0.837229	1.35179	1.51749	1.51774	1.51086	1.48696	1.71036	1.3224	1.45557	1.51634	1.4202	1.40764	1.33915	1.34939	1.29604	1.30172	1.34775	1.28303	0.986386	0.802566	0.597606	0.20757	0.0112146	0.0924679	0.176563	0.32365	0.159888	0.249545	0.310112	0.0224718	0.0639691	0.220436	0.286348
SCRI_RS_165927	5	44.0278	POPSEQ	92322284	1.39584	3.04271	3.69829	0.806169	0.125488	1.19378	0.991937	0.0504032	0.425986	0.00420037	0.0133527	0.0063179	0.0846023	0.00877805	0.182068	0.249829	0.0992834	0.250136	0.246392	0.231216	0.457936	0.301255	0.285193	0.263953	0.312267	0.404687	0.474243	0.471268	0.483955	0.577482	0.533654	0.418147	0.388415	0.103565	0.0491847	0.212565	0.269551	0.322088	0.540371	0.623666	0.156846	0.119252	0.0143483	0.0943587	0.118681
BOPA1_6571-649	5	44.0972	POPSEQ	195772324	3.44297	4.40119	3.72641	1.8361	0.359807	0.43983	0.729546	0.990216	1.10683	1.16464	0.909658	1.09783	0.837229	1.35179	1.51749	1.51774	1.51086	1.48696	1.71036	1.3224	1.45557	1.51634	1.4202	1.40764	1.33915	1.34939	1.29604	1.30172	1.34775	1.28303	0.986386	0.802566	0.597606	0.20757	0.0112146	0.0924679	0.176563	0.32365	0.159888	0.249545	0.310112	0.0224718	0.0639691	0.220436	0.286348
BOPA1_2225-2611	5	44.0972	POPSEQ	199522599	3.44297	4.40119	3.72641	1.8361	0.359807	0.43983	0.729546	0.990216	1.10683	1.16464	0.909658	1.09783	0.837229	1.35179	1.51749	1.51774	1.51086	1.48696	1.71036	1.3224	1.45557	1.51634	1.4202	1.40764	1.33915	1.34939	1.29604	1.30172	1.34775	1.28303	0.986386	0.802566	0.597606	0.20757	0.0112146	0.0924679	0.176563	0.32365	0.159888	0.249545	0.310112	0.0224718	0.0639691	0.220436	0.286348
BOPA1_2529-2364	5	44.0972	POPSEQ	205923464	3.44297	4.40119	3.72641	1.8361	0.359807	0.43983	0.729546	0.990216	1.10683	1.16464	0.909658	1.09783	0.837229	1.35179	1.51749	1.51774	1.51086	1.48696	1.71036	1.3224	1.45557	1.51634	1.4202	1.40764	1.33915	1.34939	1.29604	1.30172	1.34775	1.28303	0.986386	0.802566	0.597606	0.20757	0.0112146	0.0924679	0.176563	0.32365	0.159888	0.249545	0.310112	0.0224718	0.0639691	0.220436	0.286348
BOPA1_3326-1954	5	44.0972	POPSEQ	NA	3.44297	4.40119	3.72641	1.8361	0.359807	0.43983	0.729546	0.990216	1.10683	1.16464	0.909658	1.09783	0.837229	1.35179	1.51749	1.51774	1.51086	1.48696	1.71036	1.3224	1.45557	1.51634	1.4202	1.40764	1.33915	1.34939	1.29604	1.30172	1.34775	1.28303	0.986386	0.802566	0.597606	0.20757	0.0112146	0.0924679	0.176563	0.32365	0.159888	0.249545	0.310112	0.0224718	0.0639691	0.220436	0.286348
BOPA2_12_30792	5	44.1667	POPSEQ	196627790	3.44297	4.40119	3.72641	1.8361	0.359807	0.43983	0.729546	0.990216	1.10683	1.16464	0.909658	1.09783	0.837229	1.35179	1.51749	1.51774	1.51086	1.48696	1.71036	1.3224	1.45557	1.51634	1.4202	1.40764	1.33915	1.34939	1.29604	1.30172	1.34775	1.28303	0.986386	0.802566	0.597606	0.20757	0.0112146	0.0924679	0.176563	0.32365	0.159888	0.249545	0.310112	0.0224718	0.0639691	0.220436	0.286348
BOPA1_3500-1474	5	44.1667	POPSEQ	236655724	3.44297	4.40119	3.72641	1.8361	0.359807	0.43983	0.729546	0.990216	1.10683	1.16464	0.909658	1.09783	0.837229	1.35179	1.51749	1.51774	1.51086	1.48696	1.71036	1.3224	1.45557	1.51634	1.4202	1.40764	1.33915	1.34939	1.29604	1.30172	1.34775	1.28303	0.986386	0.802566	0.597606	0.20757	0.0112146	0.0924679	0.176563	0.32365	0.159888	0.249545	0.310112	0.0224718	0.0639691	0.220436	0.286348
BOPA2_12_31431	5	44.1667	POPSEQ	293927428	3.44297	4.40119	3.72641	1.8361	0.359807	0.43983	0.729546	0.990216	1.10683	1.16464	0.909658	1.09783	0.837229	1.35179	1.51749	1.51774	1.51086	1.48696	1.71036	1.3224	1.45557	1.51634	1.4202	1.40764	1.33915	1.34939	1.29604	1.30172	1.34775	1.28303	0.986386	0.802566	0.597606	0.20757	0.0112146	0.0924679	0.176563	0.32365	0.159888	0.249545	0.310112	0.0224718	0.0639691	0.220436	0.286348
BOPA2_12_30768	5	44.2361	POPSEQ	183291260	3.44297	4.40119	3.72641	1.8361	0.359807	0.43983	0.729546	0.990216	1.10683	1.16464	0.909658	1.09783	0.837229	1.35179	1.51749	1.51774	1.51086	1.48696	1.71036	1.3224	1.45557	1.51634	1.4202	1.40764	1.33915	1.34939	1.29604	1.30172	1.34775	1.28303	0.986386	0.802566	0.597606	0.20757	0.0112146	0.0924679	0.176563	0.32365	0.159888	0.249545	0.310112	0.0224718	0.0639691	0.220436	0.286348
SCRI_RS_223100	5	44.2361	POPSEQ	359525804	1.99515	4.08953	3.07627	1.30785	0.0640422	0.503391	0.945055	0.179207	0.187734	0.666176	0.319607	0.451948	0.13908	0.470117	0.491144	0.443521	0.488423	0.729527	0.733768	0.759325	0.818013	0.6904	0.637218	0.804301	0.776364	0.738223	0.664919	0.691255	0.571364	0.606736	0.785172	0.404078	0.272154	0.0148026	0.249655	0.664555	0.763718	0.683968	0.480952	0.683693	0.332098	0.0196932	0.087431	0.228855	0.252104
BOPA1_4199-1530	5	44.7917	POPSEQ	226630663	3.44297	4.40119	3.72641	1.8361	0.359807	0.43983	0.729546	0.990216	1.10683	1.16464	0.909658	1.09783	0.837229	1.35179	1.51749	1.51774	1.51086	1.48696	1.71036	1.3224	1.45557	1.51634	1.4202	1.40764	1.33915	1.34939	1.29604	1.30172	1.34775	1.28303	0.986386	0.802566	0.597606	0.20757	0.0112146	0.0924679	0.176563	0.32365	0.159888	0.249545	0.310112	0.0224718	0.0639691	0.220436	0.286348
BOPA1_ConsensusGBS0286-1	5	45.6944	POPSEQ	NA	3.44297	4.40119	3.72641	1.8361	0.359807	0.43983	0.729546	0.990216	1.10683	1.16464	0.909658	1.09783	0.837229	1.35179	1.51749	1.51774	1.51086	1.48696	1.71036	1.3224	1.45557	1.51634	1.4202	1.40764	1.33915	1.34939	1.29604	1.30172	1.34775	1.28303	0.986386	0.802566	0.597606	0.20757	0.0112146	0.0924679	0.176563	0.32365	0.159888	0.249545	0.310112	0.0224718	0.0639691	0.220436	0.286348
BOPA2_12_10752	5	NA	NA	567880978	1.50014	0.955345	0.49495	0.735838	0.967951	0.133394	2.28438	0.476166	0.328569	0.36889	0.0681109	0.0766768	0.130978	0.124037	0.122055	0.251624	0.2661	0.368096	0.455807	0.615786	0.457548	0.611058	0.566273	0.623984	0.624907	0.673753	0.847947	0.902276	0.996682	1.11193	1.49947	1.38022	1.43025	0.771489	0.511002	0.315496	0.259424	0.0260422	0.229312	0.217267	0.461623	2.87049	3.56202	3.69015	3.45087
SCRI_RS_198617	5	99.9336	POPSEQ	567894520	1.50014	0.955345	0.49495	0.735838	0.967951	0.133394	2.28438	0.476166	0.328569	0.36889	0.0681109	0.0766768	0.130978	0.124037	0.122055	0.251624	0.2661	0.368096	0.455807	0.615786	0.457548	0.611058	0.566273	0.623984	0.624907	0.673753	0.847947	0.902276	0.996682	1.11193	1.49947	1.38022	1.43025	0.771489	0.511002	0.315496	0.259424	0.0260422	0.229312	0.217267	0.461623	2.87049	3.56202	3.69015	3.45087
SCRI_RS_150232	5	120.069	POPSEQ	590654212	3.47057	2.26524	1.6345	1.13814	0.761646	0.0295372	1.1866	1.66958	1.78842	1.67743	1.71347	1.41408	1.72586	1.25163	1.01348	1.37937	1.99435	2.15354	1.97544	2.37311	1.84858	1.85076	1.85579	2.04601	1.93468	1.87477	1.70252	1.85804	1.68531	1.59157	1.34926	0.948488	0.644007	0.207666	0.155527	0.353749	0.208805	0.176691	0.0613145	0.291632	0.155293	0.265005	0.421613	0.701432	0.946766
SCRI_RS_13262*	5	139.097	POPSEQ	623480627	1.74137	1.30581	1.60185	0.33095	3.90162	0.0220654	2.09808	1.98689	1.68928	0.856636	1.48301	1.38671	1.46341	1.07311	1.23598	1.64786	1.41191	1.60904	1.73028	1.39207	1.89746	2.06765	2.07109	1.77106	1.89358	1.9295	2.02972	2.29835	2.40054	2.61364	2.13801	3.02155	3.55521	3.22712	2.43691	3.09712	2.55588	2.04962	2.02814	2.58628	1.72359	3.55772	3.53642	3.15638	3.09499
BOPA1_3007-1337	5	157.645	POPSEQ	657266563	1.88031	1.33979	0.633648	1.06546	1.78087	1.77734	3.56427	1.88858	1.99839	1.76027	1.50524	1.42109	1.29037	1.81518	1.67289	1.46796	2.21927	2.06589	1.86428	0.926896	1.58148	1.59574	1.67771	1.75063	1.81231	1.97976	2.01067	2.04886	1.91186	2.00431	3.10774	2.13882	1.60328	1.25165	0.442782	0.0213979	0.00252187	0.0244752	0.0316095	0.0144688	0.0316665	1.65327	2.42335	2.75818	3.03589
SCRI_RS_232575	5	169.375	POPSEQ	667068611	0.63341	0.46441	0.00201245	1.50906	2.32061	0.900221	3.84425	2.48855	2.62658	2.49478	1.63654	1.44192	1.43335	2.05602	2.2949	2.04176	2.69248	2.15914	2.68765	1.51524	2.28545	2.58824	2.52189	2.47786	2.87357	2.82859	2.76811	2.6842	2.3054	2.34744	3.56928	2.68008	2.33265	2.15216	0.594815	0.297356	0.0851378	0.113277	0.538331	0.140737	0.572966	2.75843	3.64373	3.75236	3.84147
SCRI_RS_231372	6	24.5042	POPSEQ	NA	0.78793	1.19761	1.64187	2.10124	0.552047	1.88959	3.26751	0.103665	0.0906737	0.138317	0.311081	0.0359911	0.0201257	0.0142516	0.0442113	0.152755	0.16827	0.16839	0.297967	0.0669066	0.379076	0.346427	0.508317	0.605843	0.647632	0.731226	0.871627	1.07254	0.885915	1.10134	1.19608	1.02519	0.652141	0.736186	0.30697	0.020387	0.512805	0.310315	0.744809	0.593392	0.539986	1.21793	2.23096	2.85619	3.38525
BOPA2_12_30697	6	30.0992	POPSEQ	22239874	3.58805	5.80015	5.61561	2.23204	0.653187	0.838045	2.15182	0.0894796	0.0215203	0.217941	0.342445	0.402434	0.432091	0.543333	0.816452	0.883958	0.870389	0.929292	0.851759	0.936604	1.23685	1.1005	1.19899	1.37442	1.33119	1.41955	1.43649	1.52434	1.58879	1.72667	1.75602	1.35358	0.921568	0.282468	0.0400314	0.196453	0.220277	0.362201	0.267594	0.256851	0.241243	0.0170772	0.191198	0.555571	0.730392
BOPA2_12_30673	6	30.0992	MxB	22584391	2.57796	3.64468	3.40716	2.25076	0.498312	0.934571	1.47435	0.0649347	0.062194	0.263962	0.392569	0.479766	0.498026	0.568455	0.83882	0.817084	0.974152	0.979435	0.946136	0.817623	1.07611	1.05453	1.08627	1.33865	1.1783	1.38111	1.1623	1.31192	1.29791	1.32441	1.52983	1.23674	0.663631	0.179147	0.212652	0.511754	0.363814	0.552872	0.325575	0.30319	0.13172	0.0507318	0.096775	0.421659	0.629911
BOPA2_12_31308	6	30.2408	POPSEQ	22810044	3.58805	5.80015	5.61561	2.23204	0.653187	0.838045	2.15182	0.0894796	0.0215203	0.217941	0.342445	0.402434	0.432091	0.543333	0.816452	0.883958	0.870389	0.929292	0.851759	0.936604	1.23685	1.1005	1.19899	1.37442	1.33119	1.41955	1.43649	1.52434	1.58879	1.72667	1.75602	1.35358	0.921568	0.282468	0.0400314	0.196453	0.220277	0.362201	0.267594	0.256851	0.241243	0.0170772	0.191198	0.555571	0.730392
SCRI_RS_239642	6	55.0283	POPSEQ	357492292	2.09796	3.49731	2.44317	2.65277	0.909644	0.672353	2.86534	0.897451	1.26532	1.62197	1.08886	1.39458	1.03555	1.17409	1.27274	1.56875	1.58917	1.59567	1.54043	1.24965	1.87311	2.0479	2.02635	1.95494	2.06853	2.10608	1.85204	1.77073	1.82447	1.68694	2.21829	1.65294	1.13118	0.627936	0.135662	0.0663811	0.29239	0.307352	0.0380344	0.0626861	0.384875	1.19306	1.43313	1.59985	1.6137
SCRI_RS_224389	6	55.0283	POPSEQ	360336441	2.6877	3.52702	2.6948	2.61137	0.945115	0.305049	2.45603	0.78615	1.06227	1.6571	1.17207	1.40031	1.01407	1.21438	1.29807	1.64563	1.50511	1.4079	1.49315	1.19921	1.72458	1.96375	1.97272	1.91781	2.05501	2.29672	2.0285	1.9486	2.00491	1.86575	2.26977	1.54729	0.995805	0.504889	0.099266	0.00166201	0.246613	0.169635	0.0588646	0.194763	0.535763	1.11917	1.29139	1.50986	1.49082
SCRI_RS_206796	6	55.0283	POPSEQ	385258766	0.89936	0.919642	0.560716	4.14878	0.453898	1.35721	1.2073	0.49885	0.767796	0.504372	0.602065	0.748416	0.988966	1.3887	1.39452	1.35022	1.68297	1.31343	1.52907	1.27433	1.57645	1.90434	1.99947	1.89525	2.23605	1.97774	1.98129	1.8624	1.60187	1.53802	1.64755	0.960953	0.530132	0.0598953	0.494649	1.09703	1.56172	0.826895	0.582801	0.189225	0.250098	1.00082	1.03805	1.17355	1.08895
SCRI_RS_168096	6	55.0283	POPSEQ	NA	0.89936	0.919642	0.560716	4.14878	0.453898	1.35721	1.2073	0.49885	0.767796	0.504372	0.602065	0.748416	0.988966	1.3887	1.39452	1.35022	1.68297	1.31343	1.52907	1.27433	1.57645	1.90434	1.99947	1.89525	2.23605	1.97774	1.98129	1.8624	1.60187	1.53802	1.64755	0.960953	0.530132	0.0598953	0.494649	1.09703	1.56172	0.826895	0.582801	0.189225	0.250098	1.00082	1.03805	1.17355	1.08895
BOPA1_3433-1087*	6	105.099	POPSEQ	564917812	1.31396	0.562264	0.170593	0.97002	3.1863	0.29681	0.640652	2.10243	2.71737	2.11329	3.31219	2.92836	3.62684	3.38533	3.24427	3.10813	2.99529	3.03772	2.79915	3.48448	3.10791	3.32259	3.67546	3.29949	3.16624	3.10861	2.94903	2.93861	3.05594	2.76325	2.97538	2.38485	2.37739	1.55019	0.816904	1.05309	0.99098	1.02924	1.67236	2.69458	3.94248	2.8105	2.34746	2.39962	2.28527
SCRI_RS_240014	7	13.9518	POPSEQ	20407408	1.34079	0.0907277	0.350357	4.30373	0.400133	0.646223	0.173225	2.42527	3.17348	2.09731	2.96454	3.58085	4.65035	3.96805	4.10774	3.43561	4.01571	3.43221	3.38252	3.9637	3.18662	2.89773	3.22843	3.2412	3.28501	2.87013	2.51605	2.17333	1.89103	1.52459	1.43442	0.629418	0.28637	0.0771486	0.753268	1.08518	1.64849	0.767574	0.548661	0.0107967	0.178706	0.380592	0.415165	0.631177	0.683873
SCRI_RS_141629	7	47.7	POPSEQ	56624480	0.417438	0.117595	0.0397325	1.36929	2.35602	3.38126	0.289889	0.604563	0.795763	0.441975	0.724282	0.559588	0.238104	0.334372	0.353542	0.26259	0.166544	0.227643	0.221405	0.461465	0.382895	0.384749	0.335144	0.378895	0.313327	0.475696	0.461913	0.556943	0.656649	0.643006	0.358766	1.13406	1.5635	1.73089	2.93812	3.99301	4.84116	5.02879	4.7834	5.04356	3.73322	2.18461	1.54595	1.31995	1.22536
SCRI_RS_7797	7	48.3003	POPSEQ	56622469	0.417438	0.117595	0.0397325	1.36929	2.35602	3.38126	0.289889	0.604563	0.795763	0.441975	0.724282	0.559588	0.238104	0.334372	0.353542	0.26259	0.166544	0.227643	0.221405	0.461465	0.382895	0.384749	0.335144	0.378895	0.313327	0.475696	0.461913	0.556943	0.656649	0.643006	0.358766	1.13406	1.5635	1.73089	2.93812	3.99301	4.84116	5.02879	4.7834	5.04356	3.73322	2.18461	1.54595	1.31995	1.22536
SCRI_RS_167617	7	140.864	POPSEQ	656738033	3.62197	1.38477	0.830511	3.10781	3.62532	0.235785	4.08875	1.4243	0.137856	1.32877	1.85472	2.11216	1.88209	1.78142	2.18101	2.73371	2.09415	2.8594	3.17823	3.12994	3.90533	3.82585	3.72583	3.94494	4.38168	4.60535	4.65412	4.58481	4.45569	4.66328	4.64437	5.3222	4.78053	2.67817	1.20949	0.767584	0.684038	0.790653	1.17693	1.5195	1.57356	4.23503	4.47394	4.47625	4.33725
SCRI_RS_230261	7	140.864	POPSEQ	654582298	1.77887	0.496456	0.287273	4.20864	0.526755	1.05822	1.25565	1.93712	0.731435	1.55689	1.89101	1.93056	1.7633	1.72695	1.54525	1.41191	1.51633	1.67069	2.16742	2.78145	2.59529	2.62665	2.04288	2.32094	2.3584	2.38529	2.44564	2.24361	1.89608	1.49455	1.06688	0.98211	0.550499	0.101723	0.336631	0.702495	0.412656	0.791678	0.104355	0.00271918	0.290338	0.770116	0.873839	0.983826	1.0545
Abbreviations:
DS = Drought stress
TN = Tiller number
TA = Time A (stop of growth in stress)
fAW_TA = fraction of (plant) available water at TA
DBA = Digital biomass at TA
k = re-growth rate in recovery
DB = Digital biomass
FW = Fresh weight
- number behind traits name refer to the day of estimation in terms of days after sowing
- cells highlithed in yellow exceed -log(p)>3
- red numbers indicate the SNP was passing the FD of α< 0.1
* behind the SNP name indicates that the SNP has not passed the FDR level in the current study
The genetic maps used were preferentially the POPSEQ map (Mascher et al 2013), only if the SNP was not mapped there, we used positions from the Morex x Barke (MxB) recombinant inbred line (RIL) map (Comadran et al. 2012)
Mascher, M., Muehlbauer, G.J., Rokhsar, D.S. et al. (2013) Anchoring and ordering NGS contig assemblies by population sequencing (POPSEQ). Plant J 76, 718–27.
Comadran, J., Kilian, B., Russell, J. et al. (2012) Natural variation in a homolog of Antirrhinum CENTRORADIALIS contributed to spring growth habit and environmental adaptation in cultivated barley. Nat Genet 44, 1388–92.
[truncated: 10 more columns]

## Sheet: Table S7
Chr	QTL for	QTL classification	iSelect SNP	physical position bp (Barlex)	Genetic position cM	Genetic map	candidate gene (CG) name	GenBank accession number	Species	Gene name in BARLEX 2012 gene set	Genetic position of CG cM	Distance to SNP (cM)	Gene name in BARLEX 2016 gene set	AGP start of gene	Distance SNP and CG	Dist SNP and CG in Mbp	Functional annotation 2016 gene set
1H	DB-S 27-45	adaptive - biomass	SCRI_RS_165588	539695184	118.98	Popseq	TaGA2ox-A8	LN828674.1	Triticum aestivum	MLOC_72016.2	114.58	4.40017	HORVU1Hr1G086810.2	538165644	1529540	1.52954	Gibberellin 2-oxidase
							HvARF20	Tombuloglu et al. (2018)		AK362090	118.35	0.63017	HORVU1Hr1G087460.6	539380120	315064	0.315064	Auxin response factor 15
2H	DB-S 46-58	constitutive - biomass	SCRI_RS_233272	27378120	18.9093	Popseq	HvPpd-H1	AY970703.1	Hordeum vulgare	MLOC_81154.10	19.91	1.00065	HORVU2Hr1G013400.32	29123785	1745665	1.74567	pseudo-response regulator 7
2H	DB-S 27-45	drought adaptive - biomass	SCRI_RS_135619	53459453	40.8	MxB	HvHAK2-like (65%)	AF129479.1	Hordeum vulgare	MLOC_74565	38.11	2.69	HORVU2Hr1G018190.7	46144895	7314558	7.31456	potassium transporter 2
							HvHAK2	AF129479.1	Hordeum vulgare	MLOC_16185	43.63	2.83	HORVU2Hr1G020220.5	53907669	448216	0.448216	Potassium transporter family protein
							HvCO18	JQ791251	Hordeum vulgare	MLOC_75538.2	41.86	1.06	HORVU4Hr1G048700.1	NA	NA	NA	CONSTANS-like zinc finger protein
2H	DB-S 27-45	drought adaptive - biomass	SCRI_RS_239231	76954509	50.3541	Popseq	HvFT4	DQ411320.1	Hordeum vulgare	MLOC_74854.1	47.78	2.57411	HORVU2Hr1G023180.1	68833704	8120805	8.12081	FLOWERING LOCUS
							TabZIP28	KT753298.1	Triticum aestivum	MLOC_58500.1	50.08	0.274108	HORVU2Hr1G025270.1	78676814	1722305	1.7223	bZIP transcription factor 17
2H	TN58-S	constitutive - tiller number	SCRI_RS_156323	645123423	74.0793	Popseq	CKX12	GU160403.1	Zea mays	MLOC_52145.1	73.73	0.34932	HORVU2Hr1G090150.3	642319114	2804309	2.80431	Cytokinin dehydrogenase 8
							HvARF15	Tombuloglu et al. (2018)		AK364144	73.06	1.01932	HORVU2Hr1G089670.2	640242265	4881158	4.88116	auxin response factor 10
							LABA1	KR703212.1	Oryza rufipogon	MLOC_6463.1	72.6	1.47932	HORVU2Hr1G089620.5	639997022	5126401	5.1264	Cytokinin riboside 5'-monophosphate phosphoribohydrolase
2H	TA-S	wilting time	SCRI_RS_188579	742795640	135.765	Popseq	HvEFP1	MF095055.1	Hordeum vulgare	MLOC_67484.1	132.16	3.60487	HORVU2Hr1G116070.1	736761023	6034617	6.03462	epidermal patterning factor 1
							MLOC_73626.1	NA	NA	MLOC_73626.1	134.99	0.774873	HORVU2Hr1G117380.1	740075804	2719836	2.71984	Basic-leucine zipper (bZIP) transcription factor family protein
							HvGA3ox1	AY551431.1	Hordeum vulgare	MLOC_12855.1	135.77	0.00512748	HORVU2Hr1G118350.2	742246104	549536	0.549536	gibberellin 3-oxidase 1
							6-FEH (98%)	AM075205.1	Triticum aestivum	AK374957+AK357958	135.63	0.134873	HORVU2Hr1G118790.15	743381989	586349	0.586349	Beta-fructofuranosidase, insoluble isoenzyme 7
							6-FEH (82%)	AM075205.1	Triticum aestivum	AK374957+AK357958	135.63	0.134873	HORVU2Hr1G118820.2	743444446	648806	0.648806	Beta-fructofuranosidase, insoluble isoenzyme 7
							6-FEH (98%)	AM075205.1	Triticum aestivum	AK374957+AK357958	135.63	0.134873	HORVU2Hr1G118910.2	743633757	838117	0.838117	Beta-fructofuranosidase, insoluble isoenzyme 7
							HvDof3 (86%)	AM084351.1	Hordeum vulgare	AK376848	135.77	0.00512748	HORVU2Hr1G119110.4	744389237	1593597	1.5936	DOF zinc finger protein 1
							HvDof3 (99%)	AM084351.1	Hordeum vulgare	AK375174 and AK371500	136.05	0.285127	HORVU2Hr1G119160.3	744574138	1778498	1.7785	DOF zinc finger protein 1
3H	DB-S 27-45, fAW_TA	drought adaptive - biomass	SCRI_RS_235603	66838086	45.9278	Popseq	HvCYP90D	EF025184.1	Hordeum vulgare	MLOC_62829.1	44.09	1.83776	HORVU3Hr1G018870.1	49700766	17137320	17.1373	Cytochrome P450 superfamily protein
							HvCKX1	JF495479.1	Hordeum vulgare	MLOC_58639.1	45.83	0.097762	HORVU3Hr1G019850.1	58407699	8430387	8.43039	cytokinin oxidase/dehydrogenase 6
							HvGI	AY740524.1	Hordeum vulgare	MLOC_18291.1	45.83	0.097762	HORVU3Hr1G021150.2	67560574	722488	0.722488	gigantea protein (GI)
							HvEiBi1	AB534898.1	Hordeum vulgare	MLOC_62487.1	46.32	0.392238	HORVU3Hr1G022800.1	82838259	16000173	16.0002	ABC transporter G family member 31
3H	DB-S 27-45	adaptive - biomass	SCRI_RS_174067	605220894	87.9603	Popseq	pmei3	HE572586.1	Triticum turgidum	MLOC_57043.1	86.34	1.62034	HORVU3Hr1G082640.1	599859304	5361590	5.36159	cell wall / vacuolar inhibitor of fructosidase 2
							HvDof9	AM084357.1	Hordeum vulgare	MLOC_61071.1	86.96	1.00034	HORVU3Hr1G083460.1	603625804	1595090	1.59509	DOF zinc finger protein 1
							HvABF1	DQ786408.1	Hordeum vulgare	AK372580	89.45	1.48966	HORVU3Hr1G084360.2	607244129	2023235	2.02324	ABSCISIC ACID-INSENSITIVE 5-like protein 2
							WOX5	KF038372.1	Aegilops speltoides	MLOC_74758.1	90.44	2.47966	HORVU3Hr1G085050.1	610834437	5613543	5.61354	WUSCHEL-related homeobox 9
3H	DB-S 46-58	constitutive - biomass	SCRI_RS_142438	620661980	98.6544	Popseq	HvCMF1	JQ791214.1	Hordeum vulgare	morex_contig_43834	98.22	0.434391	HORVU3Hr1G087180.4	620456805	205175	0.205175	CCT motif family protein
							ABCG5	JN051254.1	Lolium perenne	AK366153	97.81	0.844391	HORVU3Hr1G087130.1	619961428	700552	0.700552	ABC transporter G family member 2
3H	DB-C 10-27	adaptive - early biomass	BOPA1_ABC13753-1-2-167	628031126	105.9	Popseq	HvGA20ox3	AY551429.1	Hordeum vulgare	MLOC_66389.1	106.02	0.12	HORVU3Hr1G089980.1	630544689	2513563	2.51356	gibberellin 20 oxidase 2
4H	DB-C 10-27	adaptive - early biomass	SCRI_RS_116338	31944103	43.6	Popseq	TaWRKY16 (99%)	EU665428.1	Triticum aestivum	MLOC_77258.2	43.84	0.24	HORVU4Hr1G011590.2	36194588	4250485	4.25049	WRKY DNA-binding protein 74
4H	n.s. DB-S 27-45	constitutive - biomass	BOPA1_2574-410	607800862	91	MxB	BM1	AJ249141.1	Hordeum vulgare	AK250506.1	85.14	5.86	HORVU4Hr1G077850.3	605649775	2151087	2.15109	MADS-box transcription factor 47
							ARF19	HM004534.1	Zea mays	NA	NA	NA	HORVU4Hr1G078490.1	607700879	99983	0.099983	auxin response factor 16
							HvHAK1-like (83%)	AF025292.2	Hordeum vulgare	MLOC_15580.1	91.39	0.39	HORVU4Hr1G079150.11	611348683	3547821	3.54782	Potassium transporter family protein
							HvTIP1;1	AB540221.1	Hordeum vulgare	MLOC_73301.3	91.72	0.72	HORVU4Hr1G079230.1	611617220	3816358	3.81636	Aquaporin-like superfamily protein
5H	TN-S-27+45+58	constitutive - tiller number	BOPA1_1861-2382	214882696	43.9583	Popseq	HvLax-a	LN897709.1	Hordeum vulgare	MLOC_61451.6	44.1	0.141667	HORVU5Hr1G043220.1	332323447	117440751	117.441	Ankyrin repeat family protein
							HvTFL1	AB447465.1	Hordeum vulgare	AB447465	43.96	0.00166667	HORVU5Hr1G042230.7	322272566	107389870	107.39	Protein TERMINAL FLOWER 1
							HvCO3	AF490471.1	Hordeum vulgare	MLOC_75092.2	47.38	3.42167	HORVU5Hr1G051230.1	399885632	185002936	185.003	CONSTANS-like 2
							HvCMF13	JQ791226.1	Hordeum vulgare	MLOC_9998.3	46.6	2.64167	HORVU5Hr1G063640.1	493747882	278865186	278.865	CCT motif -containing response regulator protein
							HvABF3	DQ786410.1	Hordeum vulgare	MLOC_4554.1	43.91	0.0483333	HORVU5Hr1G045180.1	349701419	134818723	134.819	ABSCISIC ACID-INSENSITIVE 5-like protein 2
							HvCPD	EU514492.1	Hordeum vulgare	MLOC_10658.1	44.17	0.211667	HORVU5Hr1G043140.1	330900730	116018034	116.018	Cytochrome P450 superfamily protein
5H	DB-S 46-58	recovery adaptive - biomass	SCRI_RS_198617	567894520	99.9336	Popseq	HvPRR95	JQ791233.1	Hordeum vulgare	MLOC_57021.1	97.3	2.63355	HORVU5Hr1G081620.1	565156283	2738237	2.73824	Two-component response regulator-like PRR95
							HvMND6	HG965231	Hordeum vulgare	MLOC_64838.2	96.6	3.33355	HORVU5Hr1G081060.2	562934443	4960077	4.96008	Cytochrome P450 superfamily protein
							Vrs2	KX601696.1	Hordeum vulgare	MLOC_68487.1	97.3	2.63355	HORVU5Hr1G081450.1	564406197	3488323	3.48832	SHI-related sequence 5
							HvHsfB2c	HM446036.1	Hordeum vulgare	AK354133	95.91	4.02355	HORVU5Hr1G080840.1	562255192	5639328	5.63933	Heat stress transcription factor B-2c
							HvPap-1	BN000093.1	Hordeum vulgare	MLOC_79498.2	98.89	1.04355	HORVU5Hr1G082810.1	568482990	588470	0.58847	Cathepsin B-like cysteine proteinase
							HvPIP2;7	GU584120.1	Hordeum vulgare	MLOC_552.2	NA	NA	HORVU5Hr1G084230.1	571503774	3609254	3.60925	Aquaporin-like superfamily protein
5H	TN-S-27	adaptive - tiller number	SCRI_RS_150232	590654212	120.069	Popseq	HvPhyC	DQ238106.1	Hordeum vulgare	MLOC_824.2	125.77	5.70056	HORVU5Hr1G095530.1	598558008	7903796	7.9038	phytochrome C
							HvNCED2	AB239298.1	Hordeum vulgare	MLOC_18300.1	118.96	1.10944	HORVU5Hr1G092850.2	589662436	991776	0.991776	nine-cis-epoxycarotenoid dioxygenase 9
							VRN-H1	AY785825.1	Hordeum vulgare	AK360697	125.77	5.70056	HORVU5Hr1G095630.3	599122941	8468729	8.46873	MADS-box transcription factor 14
							DHS	FJ376389.1	Triticum aestivum	MLOC_51599.3	121.46	1.39056	HORVU5Hr1G094020.2	593599617	2945405	2.94541	deoxyhypusine synthase
5H	n.s. DBA	biomass at wilting time	SCRI_RS_13262	623480566	139.097	Popseq	Dhn9	AF181459.1	Hordeum vulgare	NA	NA	NA	HORVU5Hr1G103460.2	616115076	7365490	7.36549	Dehydrin Rab15
							HvHsfA2e	HM446027.1	Hordeum vulgare	AK358148	139.1	0.00277778	HORVU5Hr1G105770.2	622147282	1333284	1.33328	Heat stress transcription factor A-2e
5H	DB-S 46-58	constitutive - biomass	BOPA1_3007-1337	657266563	157.645	Popseq	HvCesA2	AY483152.1	Hordeum vulgare	AK366571	158.27	0.625362	HORVU5Hr1G118270.1	652241030	5025533	5.02553	cellulose synthase 6
							OsFEN-1b	AB080084.1	Oryza sativa	MLOC_59496.1	157.85	0.205362	HORVU5Hr1G117650.1	650973514	6293049	6.29305	Flap endonuclease 1-B
5H	DB-S 46-58	constitutive - biomass	SCRI_RS_232575	667068611	169.375	Popseq	GA20ox1	AY551428.1	Hordeum vulgare	MLOC_16059.1	168.89	0.485	HORVU5Hr1G124120	665299334	1769277	1.76928	gibberellin 20 oxidase 2
							HvPIP2;8	AB808658.1	Hordeum vulgare	MLOC_44991	169.38	0.005	HORVU5Hr1G125600.1	669246247	2177636	2.17764	Aquaporin-like superfamily protein
							HvHsfA1a	HM446022.1	Hordeum vulgare	AK354917	168.13	1.245	HORVU5Hr1G123770.1	664717611	2351000	2.351	heat shock transcription factor A2
6H	FW-S-59	constitutive - biomass	SCRI_RS_231372	NA	24.5042	Popseq	1-FEH	AJ605333.1	Hordeum vulgare	MLOC_71313.2	28.55	4.04575	HORVU6Hr1G011260.19	20292464	NA	NA	Beta-fructofuranosidase, insoluble isoenzyme 4
6H	TN-S-27+45+58	constitutive - tiller number	BOPA2_12_30697	22239874	30.0992	Popseq	1-FEH	AJ605333.1	Hordeum vulgare	MLOC_71313.2	28.55	1.54915	HORVU6Hr1G011260.19	20292464	1947410	1.94741	Beta-fructofuranosidase, insoluble isoenzyme 4
							1-FEH (75%)	AJ605333.1	Hordeum vulgare	AK251275.1	31.95	1.85085	HORVU6Hr1G012550.8	24653031	2413157	2.41316	Beta-fructofuranosidase, insoluble isoenzyme 4
6H	TN-S-45	constitutive - tiller number	SCRI_RS_239642	357492292	55.0283	Popseq	HvCO5	AY082958.1	Hordeum vulgare	AK368809	55.03	0.00167139	HORVU6Hr1G056000.1	357490863	1429	0.001429	CONSTANS-like 3
6H	TA-S	wilting time	SCRI_RS_206796	385258766	55.0283	Popseq	HvPRR1	JN603243.1	Hordeum vulgare	MLOC_52387.1	55.39	0.361671	HORVU6Hr1G057630.1	374866561	10392205	10.3922	Two-component response regulator-like PRR1
							HvCry2	EF601541.1	Hordeum vulgare	AK363503	55.39	0.361671	HORVU6Hr1G058740	384633798	624968	0.624968	cryptochrome 2
							HvARF14	Tombuloglu et al. (2018)		MLOC_77438.2	55.39	0.361671	HORVU6Hr1G058890.2	386943607	1684841	1.68484	auxin response factor 16
							HvARF05	Tombuloglu et al. (2018)		MLOC_66152.2	52.06	2.96833	HORVU6Hr1G026730.9	103063440	282195326	282.195	auxin response factor 6
							HvDhn8	AF181458.1	Hordeum vulgare	AK252668.1	60.7	5.67167	HORVU6Hr1G064620.1	439397806	54139040	54.139	Dehydrin COR410
							HvTIP2;1	AB540222.1	Hordeum vulgare	MLOC_66094.1	60.49	5.46167	HORVU6Hr1G062980.1	439397808	54139042	54.139	Aquaporin-like superfamily protein
							HvPIP1;5	AB009309.2	Hordeum vulgare	MLOC_10855.1	60.7	5.67167	HORVU6Hr1G064140.2	433610881	48352115	48.3521	Aquaporin-like superfamily protein
6H	n.s. DBA	biomass at wilting time	BOPA1_3433-1087	564917691	105.099	Popseq	Dhn7	AF181457.1	Hordeum vulgare	NA	NA	NA	HORVU6Hr1G084010.1	553202848	11714843	11.7148	Dehydrin 7
							Dhn4	X15287.1	Hordeum vulgare	NA	NA	NA	HORVU6Hr1G083980.1	553165574	11752117	11.7521	Dehydrin DHN4
7H	DB-S-1-27, TA	constitutive - biomass	SCRI_RS_240014	20407408	13.9518	Popseq	HvWAXY	FN179380.1	Hordeum vulgare	AK366209	13.6	0.351841	HORVU7Hr1G012380.5	17089965	3317443	3.31744	Starch synthase 2, chloroplastic/amyloplastic
7H	DB-S 27-45	drought adaptive - biomass	SCRI_RS_141629	56624480	47.7	Popseq	ARR12a (98%)	KU136276.1	Lolium perenne	MLOC_11341.2	48.73	1.03	HORVU7Hr1G030050.3	58178862	1554382	1.55438	Two-component response regulator ARR12
							MLOC_55323.1	NA	NA	MLOC_55323.1	47.88	0.18	HORVU7Hr1G029870.3	57029637	405157	0.405157	Ethylene-responsive transcription factor 7
7H	DB-S 27-58	constitutive - biomass	SCRI_RS_167617	656738033	140.864	Popseq	HvDIM	KF318307.1	Hordeum vulgare	MLOC_52405.2	140.66	0.204023	HORVU7Hr1G120030.4	651213735	5524298	5.5243	Delta(24)-sterol reductase
							GlbII	M62740.1	Hordeum vulgare	AK251293.1	NA	NA	HORVU7Hr1G120450.1	651449442	5288591	5.28859	beta-1,3-glucanase_putative
							HvSuSyII	HQ650888.1	Hordeum vulgare	MLOC_10031.2	NA	NA	HORVU7Hr1G120520.1	651727091	5010942	5.01094	sucrose synthase 6
							HvGSL5	FJ853600.1	Hordeum vulgare	MLOC_64106.1	140.73	0.134023	HORVU7Hr1G120960.38	652864497	3873536	3.87354	callose synthase 1
